# Supplementary material for: Single-Molecule Magnet Properties in 3d4f Heterobimetallic Iron and Dysprosium Complexes Involving Hydrazone Ligand
Source: Molecules. 2023 Aug 30;28(17):6359. doi: 10.3390/molecules28176359 (PMC10489976; doi:10.3390/molecules28176359)
Supplement: Supplementary file 1 [file molecules-28-06359-s001.zip]

Archive with 1 entries (1 files):
- molecules-2542524-supplementary.pdf
